# Supplementary material for: Effectiveness and Adverse Events of Cyclophosphamide, Vincristine, and Prednisolone Chemotherapy in Feline Mediastinal Lymphoma Naturally Infected with Feline Leukemia Virus
Source: Animals (Basel). 2022 Mar 31;12(7):900. doi: 10.3390/ani12070900 (PMC8997098; doi:10.3390/ani12070900)
Supplement: Supplementary file 1 [file animals-12-00900-s001.zip]

Archive with 1 entries (1 files):
- animals-1631019-supplementary.pdf
